# Supplementary material for: Ligand-directed covalent labelling of a GPCR with a fluorescent tag in live cells
Source: Commun Biol. 2020 Nov 27;3:722. doi: 10.1038/s42003-020-01451-w (PMC7695831; doi:10.1038/s42003-020-01451-w)
Supplement: Supplementary file 4 — Supplementary Data 1 [file 42003_2020_1451_MOESM4_ESM.xlsx]

## Sheet: Figure 2a
[1] nM			HTRF emission ratio (665/320 nm)
		1			1 + 10 μM ZM241385			where n = average of n measurements from one representative experiment
	mean	SEM	n	mean	SEM	n
0	0.252663	0.0106913	3	0.232867	0.0078332	3
3.90625	0.376215	0.0163573	3	0.244184	0.00804741	3
7.8125	0.410786	0.0157562	3	0.2279	0.00435872	3
15.625	0.480464	0.0160337	3	0.244138	0.0115041	3
31.25	0.52328	0.0130013	3	0.252445	0.00324456	3
62.5	0.548746	0.00992731	3	0.276479	0.0410109	3
125	0.569737	0.0100791	3	0.292257	0.00388505	3
250	0.654503	0.0215207	3	0.376142	0.0188527	3

## Sheet: Figure 2b
Time (min)	% specific TR-FRET ratio				Time (min)	% specific TR-FRET ratio
	1					CA200645					Where n = n separate experiments performed in triplicate
	Mean	SEM	n			Mean	SEM	n
0	100	0	4		0	100	0	4
2	99.4148	7.33532	4		0.0833333	69.5532	0.82248	4
4	88.9607	11.4045	4		0.166667	52.818	2.10035	4
6	93.3034	5.09207	4		0.25	42.1224	1.1973	4
8	106.83	4.31646	4		0.333333	36.1644	1.25415	4
10	105.311	5.54253	4		0.416667	33.618	0.59455	4
12	110.056	5.35209	4		0.5	26.9194	0.740431	4
14	103.106	9.76372	4		0.583333	24.7556	1.42152	4
16	96.8182	12.6785	4		0.666667	23.4735	1.50175	4
18	106.142	9.05533	4		0.75	21.2384	1.41972	4
20	96.2999	10.0558	4		0.833333	18.8049	0.693748	4
22	100.122	12.51	4		0.916667	17.5091	1.38816	4
24	106.653	12.477	4		1	17.1326	0.794724	4
26	94.8514	12.8771	4		1.08333	16.3549	0.779096	4
28	108.634	6.62785	4		1.16667	14.6539	0.800783	4
30	105.451	6.82572	4		1.25	13.4404	0.890774	4
32	99.8492	12.2013	4		1.33333	12.4764	0.4229	4
34	108.408	5.20073	4		1.41667	12.6519	0.83559	4
36	101.104	7.24617	4		1.5	11.7097	0.894406	4
38	109.914	9.9793	4		1.58333	10.441	0.316701	4
40	102.966	7.1772	4		1.66667	10.0891	0.844255	4
42	112.18	16.901	4		1.75	9.35694	0.737894	4
44	106.548	12.073	4		1.83333	9.4792	0.287969	4
46	115.617	7.21565	4		1.91667	8.43814	0.466244	4
48	116.985	6.29748	4		2	8.48279	1.15816	4
50	115.011	11.6676	4		2.08333	8.62201	0.56648	4
52	112.419	14.2599	4		2.16667	7.43956	0.362955	4
54	103.274	11.6203	4		2.25	7.79648	0.484598	4
56	117.472	4.76189	4		2.33333	7.07672	0.641719	4
58	109.117	11.8756	4		2.41667	6.79853	0.428723	4
60	107.536	5.32505	4		2.5	5.32865	0.376594	4
62	110.913	9.22511	4		2.58333	6.77718	0.708687	4
64	105.247	6.31474	4		2.66667	5.53134	0.572437	4
66	114.115	3.11127	4		2.75	5.01778	0.0572699	4
68	115.152	9.40407	4		2.83333	5.60951	0.196543	4
70	115.172	14.5425	4		2.91667	5.83732	0.946838	4
72	106.736	13.3301	4		3	4.96916	0.44863	4
74	114.73	3.16786	4		3.08333	4.23961	0.497531	4
76	119.966	14.6042	4		3.16667	4.37017	0.792817	4
78	117.979	7.16783	4		3.25	4.90842	0.743076	4
80	105.225	10.0704	4		3.33333	4.72895	0.37497	4
82	114.987	10.5431	4		3.41667	4.67239	0.630021	4
84	113.006	13.1445	4		3.5	4.04514	0.227237	4
86	110.457	9.63555	4		3.58333	4.27409	0.669739	4
88	105.744	10.0395	4		3.66667	4.10076	0.79461	4
90	104.019	9.06156	4		3.75	4.01962	0.408707	4
92	106.438	9.85129	4		3.83333	2.91445	0.41877	4
94	112.783	8.81675	4		3.91667	3.13432	0.588524	4
96	114.555	8.42975	4		4	3.47495	0.252572	4
98	114.027	9.22075	4		4.08333	2.67255	0.767659	4
100	112.031	2.80065	4		4.16667	3.13001	0.594418	4
102	115.666	11.4601	4		4.25	3.39532	0.660225	4
104	115.744	7.58392	4		4.33333	3.07316	0.489153	4
106	118.455	9.48829	4		4.41667	2.69825	0.777366	4
108	110.059	8.43535	4		4.5	2.5056	0.311443	4
110	109.544	9.99724	4		4.58333	2.36864	0.389032	4
112	115.564	12.3196	4
114	116.464	10.3684	4
116	124.432	13.2333	4
118	116.905	10.2887	4
120	106.075	14.3708	4
122	107.392	12.5746	4
124	114.203	13.9925	4
126	102.198	18.4484	4
128	106.283	13.8849	4
130	113.506	6.99466	4
132	117.156	5.28637	4
134	120.31	12.4544	4
136	118.2	13.1388	4
138	107.145	6.59014	4
140	116.539	21.8153	4
142	110.265	14.2715	4
144	119.674	12.5986	4
146	117.209	11.1762	4
148	115.809	12.8757	4
150	109.39	16.3993	4
152	118.198	9.67485	4
154	105.825	7.98751	4
156	129.128	11.3608	4
158	114.94	12.2938	4
160	114.364	10.5059	4
162	117.893	7.43097	4
164	109.647	13.7138	4
166	111.941	10.576	4
168	107.867	9.88239	4
170	116.774	6.60745	4
172	121.538	7.60817	4
174	117.443	3.30223	4
176	106.71	7.96874	4

## Sheet: Figure 2d
log [CGS241680] M	% 10 μM CGS21680 response
	CGS21680		CGS21680 + 1μM 1/16h
	Mean	SEM	Mean	SEM
	6.29126e-16	5.40164e-15	-3.18264e-15	2.88772e-15
-11	6.23375	8.36006	-1.21106	1.47877
-10	1.061	0.99491	0.303128	0.413125
-9	5.51395	2.65839	0.466	2.21624
-8	45.2161	4.62443	3.85588	2.14978
-7	82.3063	5.48859	55.27	3.63331
-6	96.2308	5.7044	91.8317	5.79295
-5	100	4.49387e-15	113.288	5.15628
Data averaged from five experiments performed in triplicate

## Sheet: Figure 3b
Date of experiment	Cy5 membrane intensity
	2h 250 nM 1	2h 250 nM 1 + 10 M ZM241385	2h 250 nM 1, 1h wash	2h 250nM 1, 1h 10 M ZM241385
12.12.20	11.7	1.4	5.9	8.3
12.12.20	12.74	1.3	9.2	8.7
12.12.20	23.6	1.4	28.9	14.1
12.12.20	42	1.4	30.7	11.4
12.12.20	11.1	1.6	20.6	33.1
12.12.20	18.2	1.7	22.7	19.8
12.12.20	9.7	1.6	13.6	31.5
12.12.20	78.6	1.5	6.3	12.5
12.12.20	31.7	1.7	6.4	22.2
12.12.20	43.4		18.7	8.1
12.12.20				12.4
12.12.20				4.4
6.12.19	44.2	1.7	31.6	81
6.12.19	51.4	1.7	52.3	93.8
6.12.19	50.1	1.6	48.5	99
6.12.19	55.6	1.8	81.6	109.6
6.12.19	82.8	1.5	62.9	98.4
6.12.19	55.5	2	101.7	61.7
6.12.19	53.7	1.7	16.9	68.7
6.12.19	81	1.5	35.6	28.8
6.12.19	60.5	1.8	67.5	33.6
6.12.19	70	2	49.9	53.5
6.12.19	54.2	2.2	38.5	38.9
6.12.19	50.1	2.1	47.6	82.8
6.12.19	84.4	2	54.7	20.6
6.12.19	29.6	2.6	34	55.3
6.12.19	69.5	1.6	49.7	62.5
6.12.19	82.4	2.1	75.6	101.7
6.12.19	75.8	2	72.2	112.2
6.12.19	149.5	2.2	103	111.6
6.12.19	38.7	1.4	90.2	102.4
6.12.19	114.8	2.2	56.3	117.3
6.12.19	54.6	1.9	68.7	99.4
6.12.19	113.3	1.9	66.2	81.2
6.12.19	85.9	1.9	68.3	73.9
6.12.19	51.4	2.1	70.9	109
6.12.19	38.8		69.6	126.7
6.12.19	18.2		83.5
6.12.19	39
21.11.19	45.6	1.8	34.2	39.8
21.11.19	51.9	2.3	51.2	38.1
21.11.19	40.2	1.7	66.8	63.3
21.11.19	93.7	1.8	47	35.4
21.11.19	80.1	1.5	61.2	45.3
21.11.19	59.7	2	61.2	57.6
21.11.19	47.9	1.9	32.4	59.6
21.11.19	90.8	2.1	44.7	30.4
21.11.19	92.3	2.4	65.8	31.4
21.11.19	24.5	5.7	97.4	31.5
21.11.19	70.2	11.6	71.5	38.9
21.11.19	67.3	8.9	49.9	38.1
21.11.19		6.7	58.3	44.9
21.11.19		13.1	49.4	36.1
21.11.19		5.4		46.3
21.11.19		7.3
21.11.19		4
24.1.20	19.6	2.7	78.6	137
24.1.20	24.7	3.5	90.1	108
24.1.20	59.9	4.7	94	127.2
24.1.20	52	4	59.1	148.2
24.1.20	55.4	3.4	112.7	112.7
24.1.20	62.5	2.2	93.1	138.7
24.1.20	68.2	2.7	137	149.3
24.1.20	49.9	3.1	125.5	58.1
24.1.20	86.5	4.3	145.7	46.5
24.1.20	63.2	2.7	105.9	89.7
24.1.20	43.2	3.3	131.7	85.9
24.1.20	29.6	3.2	115.7	75.4
24.1.20	32.8	3.2	121.4	55.5
24.1.20	71.8	1.9	113.5	60.5
24.1.20	81.1	3.6	127.5	54.9
24.1.20	68.1	2.4	123	35.2
24.1.20	61.7	2.7	129	100.4
24.1.20	101.1	2.9	111.5	53.2
24.1.20	29.3	2.6	87.5	40.5
24.1.20	11.9	4.7	73.7	48.2
24.1.20	65.9	4.4	66.5	57.2
24.1.20	57	3.2	95	69.9
24.1.20	52.4	2.9	78.4	78
24.1.20	60.4	2.6	108.3	62.6
24.1.20	59.4	3.3	127.8	54.1
24.1.20	129.2	3.7	111.3	101.6
24.1.20	103.2	3.3	91.6	105
24.1.20	77.8	2.9	94.2
24.1.20	28.2	2.6	75.4
24.1.20		2.8	108.7
24.1.20		2.7	68.7
24.1.20		2.7

## Sheet: Figure 3c
Date of experiment	AF488 membrane intensity
	2h 250 nM 1	2h 250 nM 1 + 10 M ZM241385	2h 250 nM 1, 1h wash	2h 250nM 1, 1h 10 M ZM241385
12.12.20	12.01	19.6	8.3	11.9
12.12.20	14.95	9.9	6.9	6.7
12.12.20	19.6	13.4	25.6	20.7
12.12.20	34.4	6.9	30.5	11.1
12.12.20	15.6	12.8	21.2	33
12.12.20	21	5.8	23.1	17.7
12.12.20	11.3	8.1	13.5	24.6
12.12.20	46.9	33.6	14.7	18.1
12.12.20	25.6	26.4	16.2	29.5
12.12.20	31.9		16.6	28.3
12.12.20				36.7
12.12.20				11.6
6.12.19	73.6	50.3	54	83.5
6.12.19	103.9	108.8	59.6	103.4
6.12.19	71.9	53.1	60.4	89.8
6.12.19	106.1	65.4	87.8	114.2
6.12.19	95.4	44.2	77.9	78.2
6.12.19	84.5	97.6	99.7	91.1
6.12.19	62.8	53.3	27	100.9
6.12.19	80.1	50.9	89.9	38.5
6.12.19	80.1	77.6	63.8	59.2
6.12.19	105.7	112.6	102.6	113
6.12.19	84.8	105.9	74.6	95.4
6.12.19	87.4	101.5	95.4	103.2
6.12.19	55.6	118.2	93.5	41.1
6.12.19	46.8	143	34.8	66.4
6.12.19	79.6	52.2	35	66.7
6.12.19	99	115.7	66.1	81.9
6.12.19	96.8	110.7	88.9	80.7
6.12.19	119.7	118.3	104.8	75.5
6.12.19	45.7	21.7	85	98.4
6.12.19	103.3	150.6	59.2	154.9
6.12.19	51.2	59	59.6	124.2
6.12.19	123.9	76.5	77.8	118.1
6.12.19	115	51.6	72	122.2
6.12.19	63.8	115.4	65.1	184.1
6.12.19	53.9		93.4	184.9
6.12.19	15.5		93.8
6.12.19	29.3
21.11.19	54.8	39.4	38.6	47.4
21.11.19	70.4	122.5	63.4	50.8
21.11.19	50.2	41.4	89.5	52.7
21.11.19	59.4	59.1	41.7	44.2
21.11.19	82.1	48.4	59.3	34.9
21.11.19	40.5	131.1	67.6	46.9
21.11.19	29.5	132	25.6	43.8
21.11.19	89.7	142.6	52.3	28.6
21.11.19	88.5	119.6	42.3	31.6
21.11.19	10.4	38.7	68.2	18.6
21.11.19	28.5	114.8	55.4	45.8
21.11.19	48.1	59.9	30	48.2
21.11.19		43.3	56.4	51.6
21.11.19		103	48.5	46.2
21.11.19		45.7		45.2
21.11.19		51
21.11.19		30.7
24.1.20	12.8	64	52.6	58
24.1.20	19.3	48.8	45.1	39.8
24.1.20	44.8	66.1	60.1	54.1
24.1.20	39.7	55.5	27.2	58.4
24.1.20	29.6	61.4	49.5	46.2
24.1.20	36.3	16.1	58.1	52.9
24.1.20	44.5	35.8	86.6	62.8
24.1.20	28.4	63.7	78.9	35.3
24.1.20	49.4	41.2	97.9	25.4
24.1.20	39.9	32.6	77.4	33.6
24.1.20	29.4	72.7	86.6	38.3
24.1.20	24.1	50.8	75.2	37.7
24.1.20	20.7	33.3	72.8	35.5
24.1.20	36.6	13.8	66.6	40.7
24.1.20	38.7	36.2	66.3	41.1
24.1.20	31.4	24.7	61.5	21.5
24.1.20	40.9	47.9	70.6	53.5
24.1.20	35.5	31.9	51.9	29.6
24.1.20	27	29.1	42.7	19.4
24.1.20	7.4	53.2	67	22.9
24.1.20	38.1	81.4	46.2	28.2
24.1.20	41.9	85.1	70.6	49.1
24.1.20	34.8	57.3	50.4	40
24.1.20	34	70	63.7	36.2
24.1.20	38.4	72.3	50.2	32.8
24.1.20	63.7	41.7	58.4	56
24.1.20	60.9	66.7	81.6	59.9
24.1.20	40.3	64.4	60.2
24.1.20	11.9	63.7	64.4
24.1.20		56.4	87
24.1.20		58.8	59.3
24.1.20		40.1

## Sheet: Figure 4c
Date of experiment	median Cy5 fluorescence intensity
	500 nM 1	500 nM 1 + 10 μM ZM241385
2019-12-11	7.59	5.31
13-12-19	4.43	2.38
06-01-20	4.22	2.95
09-01-20	7.16	4.37

## Sheet: Supporting figure 3a
[CA200645] nM	TR-FRET ratio (665/620 nm)
	CA200645			CA200645 + 10 μM ZM241385				where n = average of n measurements from one representative experiment
	mean	SEM	n	mean	SEM	n
0	0.46006	0.0321618	3	0.450639	0.0172501	3
7.8125	0.903512	0.0481346	3	0.408478	0.049843	3
15.625	1.2378	0.0221389	3	0.404518	0.0321443	3
31.25	1.76404	0.0707795	3	0.388063	0.0120012	3
62.5	2.28204	0.075187	3	0.537258	0.00906493	3
125	2.74374	0.0432487	3	0.608898	0.0268555	3
250	3.25265	0.0759903	3	0.852043	0.0129942	3
500	3.87474	0.117058	3	1.22395	0.0473362	3

## Sheet: Supporting figure 3b
Time (sec)	TR-FRET ratio (665/620 nm)
	250 nM CA200645			250 nM CA200645 + 10 μM ZM241385
	Mean	SEM	n	Mean	SEM	n
0	4.39701	0.112491	3	0.808921	0.014612	3
5	3.20176	0.0214941	3	0.756918	0.0152014	3
10	2.61799	0.0651531	3	0.757023	0.014168	3
15	2.32585	0.0858806	3	0.775568	0.0134811	3
20	2.086	0.0496915	3	0.76017	0.0148679	3
25	1.94574	0.0230333	3	0.739917	0.0316919	3
30	1.75338	0.0249922	3	0.739242	0.0242061	3
35	1.68781	0.0287136	3	0.735382	0.0357067	3
40	1.6091	0.0211583	3	0.741643	0.00723772	3
45	1.60252	0.0570816	3	0.769633	0.0199646	3
50	1.41148	0.00544606	3	0.743696	0.0294639	3
55	1.46444	0.0478151	3	0.762679	0.0275137	3
60	1.38826	0.0120981	3	0.706807	0.00329538	3
65	1.31552	0.0431549	3	0.724948	0.0164806	3
70	1.29319	0.0410077	3	0.744064	0.0169189	3
75	1.28414	0.0301311	3	0.74244	0.00254797	3
80	1.2509	0.0366372	3	0.765689	0.0193755	3
85	1.22223	0.0414082	3	0.723996	0.0363221	3
90	1.16769	0.0408097	3	0.693726	0.0108007	3
95	1.11055	0.0115914	3	0.76279	0.0235267	3
100	1.16131	0.021064	3	0.71442	0.0341618	3
105	1.1052	0.00848517	3	0.725226	0.0219769	3
110	1.09141	0.0263622	3	0.743925	0.0308143	3
115	1.03449	0.032693	3	0.723039	0.0139783	3
120	1.03084	0.0261813	3	0.684065	0.00833061	3
125	1.06483	0.0421281	3	0.708447	0.0107474	3
130	0.98938	0.0457262	3	0.759649	0.0349498	3
135	1.0584	0.0312836	3	0.75382	0.00812607	3
140	1.02239	0.00176609	3	0.700682	0.0163089	3
145	1.01234	0.0364766	3	0.732589	0.0480488	3
150	0.936932	0.0299271	3	0.707765	0.00699388	3
155	1.03454	0.0285113	3	0.76283	0.0303361	3
160	0.979467	0.00444115	3	0.738136	0.0232157	3
165	0.917704	0.0306645	3	0.739566	0.0179866	3
170	0.931688	0.0191994	3	0.725584	0.012949	3
175	0.982536	0.023109	3	0.675795	0.0147798	3
180	0.917846	0.0360141	3	0.712386	0.00858785	3
185	0.906204	0.0255257	3	0.702751	0.0120954	3
190	0.935515	0.0398999	3	0.746613	0.0230814	3
195	0.930196	0.0219498	3	0.695602	0.0132219	3
200	0.911448	0.0379504	3	0.720881	0.0381061	3
205	0.892897	0.0226418	3	0.694152	0.0124241	3
210	0.843776	0.024829	3	0.713649	0.0333422	3
215	0.884419	0.0475386	3	0.688674	0.0346103	3
220	0.897435	0.0403852	3	0.675076	0.0155658	3
225	0.822158	0.0128068	3	0.711121	0.0169876	3
230	0.891061	0.0108954	3	0.74836	0.052147	3
235	0.855064	0.007811	3	0.685181	0.0271969	3
240	0.845405	0.0273455	3	0.722091	0.0167548	3
245	0.824395	0.0288129	3	0.712602	0.0196834	3
250	0.864119	0.0199097	3	0.725503	0.00255256	3
255	0.877519	0.0367067	3	0.705493	0.0194622	3
260	0.842446	0.0293818	3	0.721776	0.0362231	3
265	0.873356	0.0251275	3	0.695996	0.0344257	3
270	0.835038	0.0178377	3	0.723695	0.0562621	3
275	0.817424	0.0249395	3	0.703294	0.00834074	3
