# Supplementary material for: Ligand-directed covalent labelling of a GPCR with a fluorescent tag in live cells
Source: Commun Biol. 2020 Nov 27;3:722. doi: 10.1038/s42003-020-01451-w (PMC7695831; doi:10.1038/s42003-020-01451-w)
Supplement: Supplementary file 5 — Supplementary Data 2 [file 42003_2020_1451_MOESM5_ESM.xml]

<?xml version="1.0" encoding="UTF-8" ?>
<!DOCTYPE CDXML SYSTEM "http://www.cambridgesoft.com/xml/cdxml.dtd" >
<CDXML
 CreationProgram="ChemDraw 19.1.1.32"
 Name="Fluorescent Cargo Transfer Reagent.cdxml"
 BoundingBox="167.34 176.27 287.62 506.52"
 WindowPosition="0 0"
 WindowSize="0 0"
 FractionalWidths="yes"
 InterpretChemically="yes"
 ShowAtomQuery="yes"
 ShowAtomStereo="no"
 ShowAtomEnhancedStereo="yes"
 ShowAtomNumber="no"
 ShowResidueID="no"
 ShowBondQuery="yes"
 ShowBondRxn="yes"
 ShowBondStereo="no"
 ShowTerminalCarbonLabels="no"
 ShowNonTerminalCarbonLabels="no"
 HideImplicitHydrogens="no"
 Magnification="660"
 LabelFont="57"
 LabelSize="6"
 LabelFace="96"
 CaptionFont="57"
 CaptionSize="6"
 CaptionFace="96"
 HashSpacing="1.70"
 MarginWidth="1.19"
 LineWidth="1.16"
 BoldWidth="1.56"
 BondLength="10.80"
 BondSpacing="18"
 ChainAngle="120"
 LabelJustification="Auto"
 CaptionJustification="Left"
 AminoAcidTermini="HOH"
 ShowSequenceTermini="yes"
 ShowSequenceBonds="yes"
 ShowSequenceUnlinkedBranches="no"
 ResidueWrapCount="40"
 ResidueBlockCount="10"
 ResidueZigZag="yes"
 NumberResidueBlocks="no"
 PrintMargins="50.88 55.84 50.88 55.84"
 MacPrintInfo="00030000004800480000000002FC0240FFF2FFEE030A02520367052803FB00020000004800480000000002FC0240000100000064000000010001010100000001270F000100010000000000000000000000000002001901900000000000400000000000000000000100000000000000000000000000000000"
 ChemPropName=""
 ChemPropFormula="Chemical Formula: "
 ChemPropExactMass="Exact Mass: "
 ChemPropMolWt="Molecular Weight: "
 ChemPropMOverZ="m/z: "
 ChemPropAnalysis="Elemental Analysis: "
 ChemPropBoilingPt="Boiling Point: "
 ChemPropMeltingPt="Melting Point: "
 ChemPropCritTemp="Critical Temp: "
 ChemPropCritPres="Critical Pres: "
 ChemPropCritVol="Critical Vol: "
 ChemPropGibbs="Gibbs Energy: "
 ChemPropLogP="Log P: "
 ChemPropMR="MR: "
 ChemPropHenry="Henry&apos;s Law: "
 ChemPropEForm="Heat of Form: "
 ChemProptPSA="tPSA: "
 ChemPropID=""
 ChemPropFragmentLabel=""
 color="0"
 bgcolor="1"
 RxnAutonumberStart="1"
 RxnAutonumberConditions="no"
 RxnAutonumberStyle="Roman"
 RxnAutonumberFormat="(#)"
><colortable>
<color r="1" g="1" b="1"/>
<color r="0" g="0" b="0"/>
<color r="1" g="0" b="0"/>
<color r="1" g="1" b="0"/>
<color r="0" g="1" b="0"/>
<color r="0" g="1" b="1"/>
<color r="0" g="0" b="1"/>
<color r="1" g="0" b="1"/>
</colortable><fonttable>
<font id="57" charset="x-mac-roman" name="Arial"/>
</fonttable><page
 id="622"
 BoundingBox="0 0 510.24 680.31"
 HeaderPosition="36"
 FooterPosition="36"
 PrintTrimMarks="yes"
 HeightPages="1"
 WidthPages="1"
><fragment
 id="359"
 BoundingBox="167.34 176.27 287.62 506.52"
 Z="479"
><n
 id="360"
 p="211.06 505.93"
 Z="477"
 color="8"
 AS="N"
/><n
 id="361"
 p="221.86 505.93"
 Z="478"
 color="8"
 AS="N"
/><n
 id="362"
 p="225.20 495.66"
 Z="480"
 color="8"
 AS="N"
/><n
 id="363"
 p="216.46 489.31"
 Z="481"
 color="8"
 AS="N"
/><n
 id="364"
 p="207.72 495.66"
 Z="482"
 color="8"
 Element="8"
 NumHydrogens="0"
 NeedsClean="yes"
 AS="N"
><t
 p="205.39 497.85"
 BoundingBox="205.68 493.48 209.79 497.92"
 color="8"
 LabelJustification="Left"
><s font="57" size="6" color="8" face="96">O</s></t></n><n
 id="365"
 p="216.46 478.50"
 Z="488"
 color="8"
 AS="N"
/><n
 id="366"
 p="225.20 472.15"
 Z="490"
 color="8"
 Element="7"
 NumHydrogens="0"
 NeedsClean="yes"
 AS="N"
><t
 p="223.03 474.30"
 BoundingBox="223.49 470 226.87 474.30"
 color="8"
 LabelJustification="Left"
><s font="57" size="6" color="8" face="96">N</s></t></n><n
 id="367"
 p="221.86 461.88"
 Z="491"
 color="8"
 Element="7"
 NumHydrogens="0"
 NeedsClean="yes"
 AS="N"
><t
 p="219.70 464.03"
 BoundingBox="220.15 459.73 223.54 464.03"
 color="8"
 LabelJustification="Left"
 LabelAlignment="Left"
><s font="57" size="6" color="8" face="96">N</s></t></n><n
 id="368"
 p="211.06 461.88"
 Z="492"
 color="8"
 AS="N"
/><n
 id="369"
 p="207.72 472.15"
 Z="493"
 color="8"
 Element="7"
 NumHydrogens="0"
 NeedsClean="yes"
 AS="N"
><t
 p="205.56 474.30"
 BoundingBox="206.01 470 209.40 474.30"
 color="8"
 LabelJustification="Left"
><s font="57" size="6" color="8" face="96">N</s></t></n><n
 id="370"
 p="227.26 452.52"
 Z="499"
 color="8"
 AS="N"
/><n
 id="371"
 p="221.86 443.17"
 Z="500"
 color="8"
 Element="7"
 NumHydrogens="0"
 NeedsClean="yes"
 AS="N"
><t
 p="219.70 445.32"
 BoundingBox="220.15 441.02 223.54 445.32"
 color="8"
 LabelJustification="Left"
><s font="57" size="6" color="8" face="96">N</s></t></n><n
 id="372"
 p="211.06 443.17"
 Z="501"
 color="8"
 AS="N"
/><n
 id="373"
 p="205.66 452.52"
 Z="502"
 color="8"
 Element="7"
 NumHydrogens="0"
 NeedsClean="yes"
 AS="N"
><t
 p="203.49 454.67"
 BoundingBox="203.95 450.37 207.33 454.67"
 color="8"
 LabelJustification="Left"
><s font="57" size="6" color="8" face="96">N</s></t></n><n
 id="374"
 p="238.07 452.52"
 Z="508"
 color="8"
 Element="7"
 NumHydrogens="2"
 NeedsClean="yes"
 AS="N"
><t
 p="235.90 454.67"
 BoundingBox="236.36 450.37 246.83 455.94"
 color="8"
 LabelJustification="Left"
 LabelAlignment="Left"
><s font="57" size="6" color="8" face="96">NH2</s></t></n><n
 id="375"
 p="205.66 433.81"
 Z="510"
 color="8"
 Element="7"
 NumHydrogens="1"
 NeedsClean="yes"
 AS="N"
><t
 p="207.82 435.96"
 BoundingBox="199.64 431.66 207.33 435.96"
 color="8"
 LabelJustification="Right"
 Justification="Right"
 LabelAlignment="Right"
><s font="57" size="6" color="8" face="96">NH</s></t></n><n
 id="376"
 p="211.06 424.46"
 Z="512"
 AS="N"
/><n
 id="377"
 p="205.66 415.10"
 Z="514"
 AS="N"
/><n
 id="378"
 p="211.06 405.74"
 Z="516"
 AS="N"
/><n
 id="379"
 p="205.66 396.39"
 Z="518"
 AS="N"
/><n
 id="380"
 p="211.06 387.03"
 Z="520"
 Element="7"
 NumHydrogens="1"
 NeedsClean="yes"
 AS="N"
><t
 p="208.89 389.18"
 BoundingBox="209.35 384.88 217.08 389.18"
 LabelJustification="Left"
 LabelAlignment="Left"
><s font="57" size="6" color="0" face="96">NH</s></t></n><n
 id="381"
 p="205.66 377.67"
 Z="522"
 AS="N"
/><n
 id="382"
 p="211.06 368.32"
 Z="524"
 AS="N"
/><n
 id="383"
 p="194.85 377.67"
 Z="526"
 Element="8"
 NumHydrogens="0"
 NeedsClean="yes"
 AS="N"
><t
 p="192.52 379.85"
 BoundingBox="192.81 375.48 196.92 379.93"
 LabelJustification="Left"
><s font="57" size="6" color="0" face="96">O</s></t></n><n
 id="384"
 p="221.86 368.32"
 Z="528"
 AS="N"
/><n
 id="385"
 p="227.26 358.96"
 Z="529"
 AS="N"
/><n
 id="386"
 p="221.86 349.60"
 Z="530"
 AS="N"
/><n
 id="387"
 p="211.06 349.60"
 Z="531"
 AS="N"
/><n
 id="388"
 p="205.66 358.96"
 Z="532"
 AS="N"
/><n
 id="389"
 p="205.66 340.25"
 Z="539"
 Element="9"
 NumHydrogens="0"
 NeedsClean="yes"
 AS="N"
><t
 p="203.82 342.39"
 BoundingBox="204.32 338.10 207.21 342.39"
 LabelJustification="Left"
><s font="57" size="6" color="0" face="96">F</s></t></n><n
 id="390"
 p="227.26 340.25"
 Z="541"
 Element="8"
 NumHydrogens="0"
 NeedsClean="yes"
 AS="N"
><t
 p="224.93 342.43"
 BoundingBox="225.22 338.06 229.33 342.51"
 LabelJustification="Left"
 LabelAlignment="Below"
><s font="57" size="6" color="0" face="96">O</s></t></n><n
 id="428"
 p="221.86 330.89"
 Z="543"
 color="4"
 AS="N"
/><n
 id="430"
 p="227.26 321.53"
 Z="545"
 color="4"
 AS="N"
/><n
 id="432"
 p="211.06 330.89"
 Z="547"
 color="4"
 Element="8"
 NumHydrogens="0"
 NeedsClean="yes"
 AS="N"
><t
 p="208.73 333.07"
 BoundingBox="209.02 328.70 213.12 333.15"
 color="4"
 LabelJustification="Left"
><s font="57" size="6" color="4" face="96">O</s></t></n><n
 id="434"
 p="221.86 312.18"
 Z="549"
 color="4"
 AS="N"
/><n
 id="436"
 p="227.26 302.82"
 Z="551"
 color="4"
 AS="N"
/><n
 id="438"
 p="221.86 293.47"
 Z="553"
 color="4"
 AS="N"
/><n
 id="440"
 p="227.26 284.13"
 Z="555"
 color="4"
 AS="N"
/><n
 id="442"
 p="221.86 274.78"
 Z="557"
 color="4"
 Element="7"
 NumHydrogens="0"
 NeedsClean="yes"
 AS="N"
><t
 p="219.70 276.93"
 BoundingBox="220.15 272.64 223.54 276.93"
 color="4"
 LabelJustification="Left"
><s font="57" size="6" color="4" face="96">N</s></t></n><n
 id="444"
 p="226.25 264.93"
 Z="559"
 color="4"
 AS="N"
/><n
 id="446"
 p="218.23 257.71"
 Z="560"
 color="4"
 AS="N"
/><n
 id="448"
 p="208.89 263.10"
 Z="561"
 color="4"
 AS="N"
/><n
 id="450"
 p="211.13 273.65"
 Z="562"
 color="4"
 AS="N"
/><n
 id="457"
 p="198.64 259.78"
 Z="568"
 color="4"
 AS="N"
/><n
 id="459"
 p="190.62 266.99"
 Z="569"
 color="4"
 AS="N"
/><n
 id="461"
 p="192.86 277.54"
 Z="570"
 color="4"
 AS="N"
/><n
 id="463"
 p="203.12 280.87"
 Z="571"
 color="4"
 AS="N"
/><n
 id="470"
 p="213.85 247.86"
 Z="577"
 color="4"
 AS="N"
/><n
 id="472"
 p="224.58 248.99"
 Z="579"
 color="4"
 AS="N"
/><n
 id="478"
 p="236.80 262.68"
 Z="581"
 color="4"
 AS="N"
/><n
 id="482"
 p="240.13 252.43"
 Z="583"
 color="4"
 AS="N"
/><n
 id="484"
 p="250.68 250.19"
 Z="585"
 color="4"
 AS="N"
/><n
 id="492"
 p="254.02 239.93"
 Z="587"
 color="4"
 AS="N"
/><n
 id="494"
 p="264.57 237.68"
 Z="589"
 color="4"
 AS="N"
/><n
 id="496"
 p="267.89 227.43"
 Z="591"
 color="4"
 AS="N"
/><n
 id="502"
 p="278.47 223.36"
 Z="593"
 color="4"
 Element="7"
 NumHydrogens="0"
 Charge="1"
 NeedsClean="yes"
 AS="N"
><t
 p="276.30 225.51"
 BoundingBox="276.76 221.21 280.14 225.51"
 color="4"
 LabelJustification="Left"
><s font="57" size="6" color="4" face="96">N</s></t></n><n
 id="504"
 p="278.76 212.08"
 Z="594"
 color="4"
 AS="N"
/><n
 id="506"
 p="268.38 209.17"
 Z="595"
 color="4"
 AS="N"
/><n
 id="508"
 p="262.22 218.67"
 Z="596"
 color="4"
 AS="N"
/><n
 id="515"
 p="286.48 204.54"
 Z="602"
 color="4"
 AS="N"
/><n
 id="517"
 p="283.81 194.08"
 Z="603"
 color="4"
 AS="N"
/><n
 id="519"
 p="273.41 191.18"
 Z="604"
 color="4"
 AS="N"
/><n
 id="521"
 p="265.71 198.72"
 Z="605"
 color="4"
 AS="N"
/><n
 id="532"
 p="252.88 224.06"
 Z="611"
 color="4"
 AS="N"
/><n
 id="534"
 p="252.88 213.28"
 Z="613"
 color="4"
 AS="N"
/><n
 id="536"
 p="287.28 229.58"
 Z="615"
 color="4"
 AS="N"
/><n
 id="538"
 p="180.37 263.65"
 Z="617"
 color="4"
 NodeType="Fragment"
 NeedsClean="yes"
 AS="N"
><fragment
 id="623"
><n
 id="624"
 p="180.37 263.65"
 Element="16"
 NumHydrogens="0"
/><n
 id="625"
 p="177.04 273.87"
 Element="8"
 NumHydrogens="0"
/><n
 id="626"
 p="183.69 253.43"
 Element="8"
 NumHydrogens="0"
/><n
 id="627"
 p="170.14 260.33"
 Element="8"
 NumHydrogens="1"
/><n
 id="628"
 p="190.59 266.98"
 NodeType="ExternalConnectionPoint"
/><b
 id="629"
 B="624"
 E="625"
 Order="2"
/><b
 id="630"
 B="624"
 E="626"
 Order="2"
/><b
 id="631"
 B="624"
 E="627"
/><b
 id="632"
 B="628"
 E="624"
/></fragment><t
 p="182.37 265.84"
 BoundingBox="167.34 261.47 182.05 267.17"
 color="4"
 LabelJustification="Right"
 Justification="Right"
 LabelAlignment="Right"
><s font="57" size="6" color="4" face="96">SO3H</s></t></n><n
 id="540"
 p="270.75 180.73"
 Z="619"
 color="4"
 NodeType="Fragment"
 NeedsClean="yes"
 AS="N"
><fragment
 id="634"
><n
 id="635"
 p="270.75 180.73"
 Element="16"
 NumHydrogens="0"
/><n
 id="636"
 p="260.33 183.39"
 Element="8"
 NumHydrogens="0"
/><n
 id="637"
 p="281.16 178.07"
 Element="8"
 NumHydrogens="0"
/><n
 id="638"
 p="268.08 170.31"
 Element="8"
 NumHydrogens="0"
 Charge="-1"
/><n
 id="639"
 p="273.41 191.15"
 NodeType="ExternalConnectionPoint"
/><b
 id="640"
 B="635"
 E="636"
 Order="2"
/><b
 id="641"
 B="635"
 E="637"
 Order="2"
/><b
 id="642"
 B="635"
 E="638"
/><b
 id="643"
 B="639"
 E="635"
/></fragment><t
 p="272.75 182.92"
 BoundingBox="261.86 178.54 272.43 184.24"
 color="4"
 LabelJustification="Right"
 Justification="Right"
 LabelAlignment="Right"
><s font="57" size="6" color="4" face="96">SO3</s></t></n><b
 id="391"
 Z="483"
 color="8"
 B="360"
 E="361"
 Order="2"
 BS="N"
 BondCircularOrdering="395 0 0 392"
/><b
 id="392"
 Z="484"
 color="8"
 B="361"
 E="362"
 BS="N"
/><b
 id="393"
 Z="485"
 color="8"
 B="362"
 E="363"
 Order="2"
 BS="N"
 BondCircularOrdering="392 0 396 394"
/><b
 id="394"
 Z="486"
 color="8"
 B="363"
 E="364"
 BS="N"
/><b
 id="395"
 Z="487"
 color="8"
 B="364"
 E="360"
 BS="N"
/><b
 id="396"
 Z="489"
 color="8"
 B="363"
 E="365"
 BS="N"
/><b
 id="397"
 Z="494"
 color="8"
 B="365"
 E="366"
 Order="2"
 BS="N"
 BondCircularOrdering="401 396 0 398"
/><b
 id="398"
 Z="495"
 color="8"
 B="366"
 E="367"
 BS="N"
/><b
 id="399"
 Z="496"
 color="8"
 B="367"
 E="368"
 BS="N"
/><b
 id="400"
 Z="497"
 color="8"
 B="368"
 E="369"
 Order="2"
 BS="N"
 BondCircularOrdering="399 406 0 401"
/><b
 id="401"
 Z="498"
 color="8"
 B="369"
 E="365"
 BS="N"
/><b
 id="402"
 Z="503"
 color="8"
 B="367"
 E="370"
 BS="N"
 BeginAttach="0"
/><b
 id="403"
 Z="504"
 color="8"
 B="370"
 E="371"
 Order="2"
 BS="N"
 BondCircularOrdering="402 407 0 404"
/><b
 id="404"
 Z="505"
 color="8"
 B="371"
 E="372"
 BS="N"
/><b
 id="405"
 Z="506"
 color="8"
 B="372"
 E="373"
 Order="2"
 BS="N"
 BondCircularOrdering="404 408 0 406"
/><b
 id="406"
 Z="507"
 color="8"
 B="373"
 E="368"
 BS="N"
/><b
 id="407"
 Z="509"
 color="8"
 B="370"
 E="374"
 BS="N"
/><b
 id="408"
 Z="511"
 color="8"
 B="372"
 E="375"
 BS="N"
/><b
 id="409"
 Z="513"
 B="375"
 E="376"
 BS="N"
/><b
 id="410"
 Z="515"
 B="376"
 E="377"
 BS="N"
/><b
 id="411"
 Z="517"
 B="377"
 E="378"
 BS="N"
/><b
 id="412"
 Z="519"
 B="378"
 E="379"
 BS="N"
/><b
 id="413"
 Z="521"
 B="379"
 E="380"
 BS="N"
/><b
 id="414"
 Z="523"
 B="380"
 E="381"
 BS="N"
/><b
 id="415"
 Z="525"
 B="381"
 E="382"
 BS="N"
/><b
 id="416"
 Z="527"
 B="381"
 E="383"
 Order="2"
 BS="N"
/><b
 id="417"
 Z="533"
 B="382"
 E="384"
 Order="2"
 BS="N"
 BondCircularOrdering="422 415 0 418"
/><b
 id="418"
 Z="534"
 B="384"
 E="385"
 BS="N"
/><b
 id="419"
 Z="535"
 B="385"
 E="386"
 Order="2"
 BS="N"
 BondCircularOrdering="418 0 424 420"
/><b
 id="420"
 Z="536"
 B="386"
 E="387"
 BS="N"
/><b
 id="421"
 Z="537"
 B="387"
 E="388"
 Order="2"
 BS="N"
 BondCircularOrdering="420 423 0 422"
/><b
 id="422"
 Z="538"
 B="388"
 E="382"
 BS="N"
/><b
 id="423"
 Z="540"
 B="387"
 E="389"
 BS="N"
/><b
 id="424"
 Z="542"
 B="386"
 E="390"
 BS="N"
/><b
 id="429"
 Z="544"
 B="390"
 E="428"
 BS="N"
/><b
 id="431"
 Z="546"
 color="4"
 B="428"
 E="430"
 BS="N"
/><b
 id="433"
 Z="548"
 color="4"
 B="428"
 E="432"
 Order="2"
 BS="N"
/><b
 id="435"
 Z="550"
 color="4"
 B="430"
 E="434"
 BS="N"
/><b
 id="437"
 Z="552"
 color="4"
 B="434"
 E="436"
 BS="N"
/><b
 id="439"
 Z="554"
 color="4"
 B="436"
 E="438"
 BS="N"
/><b
 id="441"
 Z="556"
 color="4"
 B="438"
 E="440"
 BS="N"
/><b
 id="443"
 Z="558"
 color="4"
 B="440"
 E="442"
 BS="N"
/><b
 id="452"
 Z="563"
 color="4"
 B="442"
 E="444"
 BS="N"
/><b
 id="453"
 Z="564"
 color="4"
 B="444"
 E="446"
 BS="N"
/><b
 id="454"
 Z="565"
 color="4"
 B="446"
 E="448"
 BS="N"
/><b
 id="455"
 Z="566"
 color="4"
 B="448"
 E="450"
 Order="2"
 BS="N"
 BondCircularOrdering="454 465 469 456"
/><b
 id="456"
 Z="567"
 color="4"
 B="450"
 E="442"
 BS="N"
/><b
 id="465"
 Z="572"
 color="4"
 B="448"
 E="457"
 BS="N"
/><b
 id="466"
 Z="573"
 color="4"
 B="457"
 E="459"
 Order="2"
 BS="N"
 BondCircularOrdering="465 0 539 467"
/><b
 id="467"
 Z="574"
 color="4"
 B="459"
 E="461"
 BS="N"
/><b
 id="468"
 Z="575"
 color="4"
 B="461"
 E="463"
 Order="2"
 BS="N"
 BondCircularOrdering="467 0 0 469"
/><b
 id="469"
 Z="576"
 color="4"
 B="463"
 E="450"
 BS="N"
/><b
 id="471"
 Z="578"
 color="4"
 B="446"
 E="470"
 BS="N"
/><b
 id="473"
 Z="580"
 color="4"
 B="446"
 E="472"
 BS="N"
/><b
 id="479"
 Z="582"
 color="4"
 B="444"
 E="478"
 Order="2"
 BS="E"
 BondCircularOrdering="453 452 0 483"
/><b
 id="483"
 Z="584"
 color="4"
 B="478"
 E="482"
 BS="N"
/><b
 id="485"
 Z="586"
 color="4"
 B="482"
 E="484"
 Order="2"
 BS="E"
 BondCircularOrdering="0 483 0 493"
/><b
 id="493"
 Z="588"
 color="4"
 B="484"
 E="492"
 BS="N"
/><b
 id="495"
 Z="590"
 color="4"
 B="492"
 E="494"
 Order="2"
 BS="E"
 BondCircularOrdering="0 493 0 497"
/><b
 id="497"
 Z="592"
 color="4"
 B="494"
 E="496"
 BS="N"
/><b
 id="510"
 Z="597"
 color="4"
 B="496"
 E="502"
 Order="2"
 BS="N"
 BondCircularOrdering="514 497 537 511"
/><b
 id="511"
 Z="598"
 color="4"
 B="502"
 E="504"
 BS="N"
/><b
 id="512"
 Z="599"
 color="4"
 B="504"
 E="506"
 Order="2"
 BS="N"
 BondCircularOrdering="511 523 527 513"
/><b
 id="513"
 Z="600"
 color="4"
 B="506"
 E="508"
 BS="N"
/><b
 id="514"
 Z="601"
 color="4"
 B="508"
 E="496"
 BS="N"
/><b
 id="523"
 Z="606"
 color="4"
 B="504"
 E="515"
 BS="N"
/><b
 id="524"
 Z="607"
 color="4"
 B="515"
 E="517"
 Order="2"
 BS="N"
 BondCircularOrdering="523 0 0 525"
/><b
 id="525"
 Z="608"
 color="4"
 B="517"
 E="519"
 BS="N"
/><b
 id="526"
 Z="609"
 color="4"
 B="519"
 E="521"
 Order="2"
 BS="N"
 BondCircularOrdering="525 541 0 527"
/><b
 id="527"
 Z="610"
 color="4"
 B="521"
 E="506"
 BS="N"
/><b
 id="533"
 Z="612"
 color="4"
 B="508"
 E="532"
 BS="N"
/><b
 id="535"
 Z="614"
 color="4"
 B="508"
 E="534"
 BS="N"
/><b
 id="537"
 Z="616"
 color="4"
 B="502"
 E="536"
 BS="N"
/><b
 id="539"
 Z="618"
 color="4"
 B="459"
 E="538"
 BS="N"
/><b
 id="541"
 Z="620"
 color="4"
 B="519"
 E="540"
 BS="N"
/><graphic
 id="542"
 BoundingBox="275.15 219.06 270.65 219.06"
 Z="621"
 color="4"
 GraphicType="Symbol"
 SymbolType="Plus"
><represent attribute="Charge" object="502"/></graphic><graphic
 id="543"
 BoundingBox="260.62 177.20 256.12 177.20"
 Z="622"
 color="4"
 GraphicType="Symbol"
 SymbolType="Minus"
><represent attribute="Charge" object="540"/></graphic></fragment></page></CDXML>
